# Supplementary material for: A novel trivalent non-Fc anti-CD3 Collabody preferentially induces Th1 cell apoptosis in vitro and long-lasting remission in recent-onset diabetic NOD mice
Source: Front Immunol. 2023 Aug 3;14:1201853. doi: 10.3389/fimmu.2023.1201853 (PMC10435756; doi:10.3389/fimmu.2023.1201853)
Supplement: Supplementary file 2 [file DataSheet_2.zip]

Archive with 7 entries (7 files):
- Figure 2A_Activated CD4-145-2C11âv
- Figure 2A_Activated CD4-h145chIgGAA
- Figure 2A_Activated CD4-h145CSA
- Figure 2A_Activated CD4-No treatment
- Figure 2A_Naive-145-2C11
- Figure 2A_Naive-h145chIgGAA
- Figure 2A_Naive-h145CSA
