# Supplementary material for: A novel trivalent non-Fc anti-CD3 Collabody preferentially induces Th1 cell apoptosis in vitro and long-lasting remission in recent-onset diabetic NOD mice
Source: Front Immunol. 2023 Aug 3;14:1201853. doi: 10.3389/fimmu.2023.1201853 (PMC10435756; doi:10.3389/fimmu.2023.1201853)
Supplement: Supplementary file 3 [file DataSheet_3.zip]

Archive with 8 entries (8 files):
- Figure 3A-Th1-145-2C11
- Figure 3A-Th1-h145chIgGAA
- Figure 3A-Th1-No treatment
- Figure 3A-Treg-145-2C11.001
- Figure 3A-Treg-h145chIgGAA
- Figure 3A-Treg-h145CSA
- Figure 3A-Treg-No treatment
- Fihure 3A-Th1-h145CSA
