# Supplementary material for: A novel trivalent non-Fc anti-CD3 Collabody preferentially induces Th1 cell apoptosis in vitro and long-lasting remission in recent-onset diabetic NOD mice
Source: Front Immunol. 2023 Aug 3;14:1201853. doi: 10.3389/fimmu.2023.1201853 (PMC10435756; doi:10.3389/fimmu.2023.1201853)
Supplement: Supplementary file 4 [file DataSheet_4.zip]

Archive with 2 entries (2 files):
- Figure 8A-h145chIgGAA-pancreatic LN-CD4_IFNg.fcs
- Figure 8A-h145CSA-panceatic LN-CD4_IFNg.fcs
