# Supplementary material for: A novel trivalent non-Fc anti-CD3 Collabody preferentially induces Th1 cell apoptosis in vitro and long-lasting remission in recent-onset diabetic NOD mice
Source: Front Immunol. 2023 Aug 3;14:1201853. doi: 10.3389/fimmu.2023.1201853 (PMC10435756; doi:10.3389/fimmu.2023.1201853)
Supplement: Supplementary file 5 [file DataSheet_5.zip]

Archive with 7 entries (6 files):
- SF3B_Treg-CD4+FoxP3.fcs
- SF3B_Treg-CD4+isotype ctrl.fcs.001
- __MACOSX/
- __MACOSX/._SF3B_Treg-CD4+isotype ctrl.fcs.001
- SF3A_Th1-CD4+IFNg.fcs
- SF3A_Th1-CD4+Isotype ctrl.fcs
- __MACOSX/._SF3A_Th1-CD4+Isotype ctrl.fcs
