# Supplementary material for: A novel trivalent non-Fc anti-CD3 Collabody preferentially induces Th1 cell apoptosis in vitro and long-lasting remission in recent-onset diabetic NOD mice
Source: Front Immunol. 2023 Aug 3;14:1201853. doi: 10.3389/fimmu.2023.1201853 (PMC10435756; doi:10.3389/fimmu.2023.1201853)
Supplement: Supplementary file 6 [file DataSheet_6.zip]

Archive with 25 entries (24 files):
- SF5A-12h-no treatment.fcs
- __MACOSX/
- __MACOSX/._SF5A-12h-no treatment.fcs
- SF5A-12h-h145chIgGAA.fcs
- __MACOSX/._SF5A-12h-h145chIgGAA.fcs
- SF5A-24h-145-2C11.fcs
- __MACOSX/._SF5A-24h-145-2C11.fcs
- SF5A-6h-no treatment.fcs
- __MACOSX/._SF5A-6h-no treatment.fcs
- SF5A-24h-no treatment.fcs
- __MACOSX/._SF5A-24h-no treatment.fcs
- SF5A-12h-h145CSA.fcs
- __MACOSX/._SF5A-12h-h145CSA.fcs
- SF5A-12h-145-2C11.fcs
- __MACOSX/._SF5A-12h-145-2C11.fcs
- SF5A-24h-h145CSA.fcs
- __MACOSX/._SF5A-24h-h145CSA.fcs
- SF5A-6h-h145CSA.fcs
- __MACOSX/._SF5A-6h-h145CSA.fcs
- SF5A-6h-145-2C11.fcs
- __MACOSX/._SF5A-6h-145-2C11.fcs
- SF5A-24h-h145chIgGAA.fcs
- __MACOSX/._SF5A-24h-h145chIgGAA.fcs
- SF5A-6h-h145chIgGAA.fcs
- __MACOSX/._SF5A-6h-h145chIgGAA.fcs
