# Supplementary material for: A novel trivalent non-Fc anti-CD3 Collabody preferentially induces Th1 cell apoptosis in vitro and long-lasting remission in recent-onset diabetic NOD mice
Source: Front Immunol. 2023 Aug 3;14:1201853. doi: 10.3389/fimmu.2023.1201853 (PMC10435756; doi:10.3389/fimmu.2023.1201853)
Supplement: Supplementary file 7 [file DataSheet_7.zip]

Archive with 29 entries (26 files):
- Th1 FasL raw data/
- Th1 FasL raw data/Th1_24h-no treatment
- __MACOSX/
- __MACOSX/Th1 FasL raw data/
- __MACOSX/Th1 FasL raw data/._Th1_24h-no treatment
- Th1 FasL raw data/Th1_12h_h145chIggAA
- __MACOSX/Th1 FasL raw data/._Th1_12h_h145chIggAA
- Th1 FasL raw data/.DS_Store
- __MACOSX/Th1 FasL raw data/._.DS_Store
- Th1 FasL raw data/Th1_6h_h145chIggAA
- __MACOSX/Th1 FasL raw data/._Th1_6h_h145chIggAA
- Th1 FasL raw data/Th1_12h_no treatment
- __MACOSX/Th1 FasL raw data/._Th1_12h_no treatment
- Th1 FasL raw data/Th1_12h-145-2C11
- __MACOSX/Th1 FasL raw data/._Th1_12h-145-2C11
- Th1 FasL raw data/Th1_12h_h145CSA
- __MACOSX/Th1 FasL raw data/._Th1_12h_h145CSA
- Th1 FasL raw data/Th1_6h_h145CSA
- __MACOSX/Th1 FasL raw data/._Th1_6h_h145CSA
- Th1 FasL raw data/Th1_24h-145-2C11
- __MACOSX/Th1 FasL raw data/._Th1_24h-145-2C11
- Th1 FasL raw data/Th1_24h-h145CSA
- __MACOSX/Th1 FasL raw data/._Th1_24h-h145CSA
- Th1 FasL raw data/Th1_24h-h145chIgGAA
- __MACOSX/Th1 FasL raw data/._Th1_24h-h145chIgGAA
- Th1 FasL raw data/Th1_6h_145-2C11.001
- __MACOSX/Th1 FasL raw data/._Th1_6h_145-2C11.001
- Th1 FasL raw data/Th1_6h_no treatment
- __MACOSX/Th1 FasL raw data/._Th1_6h_no treatment
