# Supplementary material for: A novel trivalent non-Fc anti-CD3 Collabody preferentially induces Th1 cell apoptosis in vitro and long-lasting remission in recent-onset diabetic NOD mice
Source: Front Immunol. 2023 Aug 3;14:1201853. doi: 10.3389/fimmu.2023.1201853 (PMC10435756; doi:10.3389/fimmu.2023.1201853)
Supplement: Supplementary file 8 [file DataSheet_8.zip]

Archive with 29 entries (26 files):
- Treg FasL raw data/
- Treg FasL raw data/Treg_24h_145-2C11
- __MACOSX/
- __MACOSX/Treg FasL raw data/
- __MACOSX/Treg FasL raw data/._Treg_24h_145-2C11
- Treg FasL raw data/Treg_6h_no treatment
- __MACOSX/Treg FasL raw data/._Treg_6h_no treatment
- Treg FasL raw data/.DS_Store
- __MACOSX/Treg FasL raw data/._.DS_Store
- Treg FasL raw data/Treg_24h_h145CSA
- __MACOSX/Treg FasL raw data/._Treg_24h_h145CSA
- Treg FasL raw data/Treg_12h_no treatment
- __MACOSX/Treg FasL raw data/._Treg_12h_no treatment
- Treg FasL raw data/Treg_6h_h145CSA
- __MACOSX/Treg FasL raw data/._Treg_6h_h145CSA
- Treg FasL raw data/Treg_6h_145-2C11
- __MACOSX/Treg FasL raw data/._Treg_6h_145-2C11
- Treg FasL raw data/Treg_12h_h145CSA
- __MACOSX/Treg FasL raw data/._Treg_12h_h145CSA
- Treg FasL raw data/Treg_24h_no treatment
- __MACOSX/Treg FasL raw data/._Treg_24h_no treatment
- Treg FasL raw data/Treg_12h_h145chIgGAA
- __MACOSX/Treg FasL raw data/._Treg_12h_h145chIgGAA
- Treg FasL raw data/Treg_12h_145-2C11
- __MACOSX/Treg FasL raw data/._Treg_12h_145-2C11
- Treg FasL raw data/Treg_24h_h145chIgGAA
- __MACOSX/Treg FasL raw data/._Treg_24h_h145chIgGAA
- Treg FasL raw data/Treg_6h_h145chIgGAA
- __MACOSX/Treg FasL raw data/._Treg_6h_h145chIgGAA
