# Supplementary material for: A novel trivalent non-Fc anti-CD3 Collabody preferentially induces Th1 cell apoptosis in vitro and long-lasting remission in recent-onset diabetic NOD mice
Source: Front Immunol. 2023 Aug 3;14:1201853. doi: 10.3389/fimmu.2023.1201853 (PMC10435756; doi:10.3389/fimmu.2023.1201853)
Supplement: Supplementary file 10 [file Table_1.xlsx]

## Sheet: Figure 1B
145-2C11	Concnetration (nM)	MFI
	300	1671	1672	1640
	100	1696	1700	1725
	33.3333	1711	1699	1698
	11.1111	1650	1645	1664
	3.7037	1339	1320	1345
	1.2346	751	776	783
	0.4115	311	319	326
	0.1372	117	119	122
	0.0457	50.4	51.2	51.2
	0.0152	25.7	25.7	26.5
	0.0050805	16.4	16.4	16.4
	0.0016935	12.5	12.9	13.6
	0.0005645	11	11.2	11.2
	0	10.1	10.4	10.4
h145F(ab')2	Concnetration (nM)	MFI
	600	2560	2540	2549
	200	2573	2574	2541
	66.6667	2564	2482	2507
	22.2222	2517	2547	2536
	7.40741	2344	2455	2475
	2.46914	1926	1962	1917
	0.823045	1048	1085	1072
	0.274348	444	474	449
	0.091449	173	157	156
	0.030483	69.6	67.7	65.1
	0.010161	32.1	31.9	31
	0.003387	18.9	18.4	18.4
	0.001129	12.6	12.6	12.4
	0	10.8	10.5	10.9
h145chIgGAA	Concnetration (nM)	MFI
	600	2362	2394	2371
	200	2362	2355	2408
	66.6667	2390	2387	2381
	22.2222	2343	2353	2367
	7.40741	1871	1965	1953
	2.46914	1165	1193	1188
	0.823045	530	512	555
	0.274348	215	214	218
	0.091449	81.1	85.2	83.6
	0.030483	39.1	39.5	38.8
	0.010161	22.9	22.2	21.9
	0.003387	14.9	15.4	15
	0.001129	12.5	13.1	12.4
	0	11	14.3	11.4
h145CSA	Concnetration (nM)	MFI
	600	2531	2157	2524
	200	2346	2441	2471
	66.6667	2355	2440	2460
	22.2222	2391	2381	2355
	7.40741	2248	2298	2289
	2.46914	1871	1861	1821
	0.823045	1085	1087	1117
	0.274348	506	498	504
	0.091449	189	186	183
	0.030483	78.8	77.6	75.1
	0.010161	37.9	36.1	35.7
	0.003387	20.6	19.7	20.1
	0.001129	14.2	14.2	13.5
	0	10.8	10.3	10.7

## Sheet: Figure 1C
nM	145-2C11				nM	h145F(ab')2			h145chIgGAA			h145CSA
300	3.88	3.47	3.39		600	3.77	3.85	3.7	4.2	4.21	4.08	3.21	3.25	3.2
100	3.89	3.72	3.84		200	4.58	4.68	4.35	5.13	5.31	5.18	3.34	3.42	3.37
33.3333	4.85	4.77	4.77		66.6667	6.14	6.08	5.68	7.19	6.93	6.92	3.71	3.68	3.7
11.1111	12.2	11.3	10.6		22.2222	9.02	8.79	8.11	14.1	13.4	13.9	4.77	4.68	4.61
3.7037	92.4	88.8	82.6		7.40741	18.3	18.8	18.8	84	79.4	72.2	11.8	12.1	10.9
1.23457	286	274	275		2.46914	114	119	112	271	277	260	83.6	82.7	84.4
0.411523	446	439	440		0.823045	314	325	316	447	441	441	291	285	285
0.137174	521	515	517		0.274348	465	462	464	523	525	507	458	460	461
0.045725	541	543	535		0.091449	510	514	519	543	546	549	530	532	528
0.015242	539	547	539		0.030483	529	517	527	562	566	555	551	558	565
0.005081	551	554	548		0.010161	543	527	540	563	559	560	567	575	572
0.001694	553	547	552		0.003387	529	539	545	575	565	568	577	574	577
0.000565	584	587	594		0.001129	539	544	554	568	578	574	576	597	570

## Sheet: Figure 1D
	TCR downregulation (%)
nM	145-2C11			h145F(ab')2			h145chIgGAA			h145CSA
0.6	81.27	82.6	82.42	62.36	75.87	64.16	59.48	59.12	59.84	92.87	93.26	93.66
6	95.7	95.7	95.61	88.62	89.25	89.21	89.36	89.05	89.75	98.02	98.09	98.13
60	97.28	97.32	97.21	93.91	94.22	94.42	95.46	95.35	95.48	98.53	98.57	98.63
600	97.26	97.24	97.26	94.58	94.85	94.98	96.09	96.45	96.18	98.43	98.43	98.46

## Sheet: Figure 2B
Naïve CD4	delta Annexin V+
	145-2C11-naive			h145chIgGAA-naive			h145CSA-naive
6 h	7.27	8.66	7.26	9.3	9.31	7.6	3.32	3.57	2.11
12 h	10.51	14.98	13.79	13.44	13.49	12.57	10.71	9.27	7.7
Activated CD4	delta Annexin V+
	145-2C11-activated				h145chIgGAA-activated				h145CSA-activated
6 h	-0.0225	0.4275	0.7575	0.7675	0.2875	-0.7125	-0.2825	0.4575	15.6375	7.9675	18.4375	11.0075
12 h	2.03	1.72	0.77	1.67	1.5	1.02	0.14	0.61	57.86	44.56	55.86	49.46

## Sheet: Figure 3B
Th1	delta Annexin V+
	145-2C11-Th1			h145chIgGAA-Th1			h145CSA-Th1
6 h	0.2	-0.5	1.3	-1.6	-0.3	-1.8	13.1	24	26.2
12 h	0.366667	1.46667	1.76667	1.56667	-0.433333	-3.03333	52.7667	55.4667	57.1667
24 h	-3.1	-3.1	-2.8	5.2	-2.8	-6.1	35.2	31.9	40.2
Treg	delta Annexin V+
	145-2C11-Treg			h145chIgGAA-Treg			h145CSA-Treg
6 h	0.09	0.02	-0.62	-0.45	0.61	-1.44	-0.66	2.89	0.3
12 h	0.35	1.05	0.69	0.52	1.07	-0.61	6	7.65167	5.31167
24 h	7.25333	6.61333	4.09333	3.89333	4.49333	1.71333	17.3033	19.7333	18.3233

## Sheet: Figure 4
Relative FasL expression (qPCR)
Figure 4A	Th1
		no treatment				145-2C11				h145chIgGAA				h145CSA
	3 h	1	1	1	1	1.25444	3.98441	1.16462	2.19811	2.66456	1.82603	0.923594	2.15104	4.32427	1.18219	1.9883	3.42007
	6 h	1	1	1	1	1.86133	6.84798	1.39013	2.94546	0.90243	2.55152	0.835366	1.92986	6.67264	4.15836	4.70738	8.05381
	12 h	1	1	1	1	1.58224	2.70087	2.04724	2.80913	1.01961	2.05179	1.60399	1.98341	4.93405	7.96988	3.32021	2.83513
Figure 4C	Treg
		no treatment			145-2C11			h145chIgGAA			h145CSA
	3 h	0.968336	0.928389	1.10327	1.06512	1.15387	1.08984	0.983609	1.53575	2.11787	2.15531	1.37311	1.52323
	6 h	1.06755	1.02623	0.906221	1.56624	1.28916	1.98442	1.47905	1.74667	2.29156	2.33523	2.81699	1.91877
	12 h	1.01581	1.07567	0.908519	1.35095	1.17363	1.23378	1.19	1.4684	2.32095	3.70071	2.59787	1.55868
FasL surface expression
Figure 4B	Th1
		no treatment				145-2C11				h145IgGAA				h145CSA
	3 h	20.1	20.9	17.5	17.2	19	18.4	18.6	16.1	15.1	14.3	15.2	15	27.3	29.7	31.7	30.5
	6 h	17.9	11	12.2	14.4	18	12.3	14	14.2	14.6	12	10.7	10.1	41.5	43.2	39.7	45.8
	12 h	29	21.7	20.5	21	24.2	23	25.3	19.9	22.2	19.9	22	16.9	47.1	57.8	51	50.2
Figure 4D	Treg
		no treatment				145-2C11				h145IgGAA				h145CSA
	3 h	17.4	22.3	26	14.9	16.1	22.1	26.7	16.7	14.9	16	21.7	17.5	31.8	32.1	37.6	26.6
	6 h	17.1	13.5	16.5	19	27.7	26	29.8	29.1	28.4	25.7	23.2	14.3	29.7	20.1	31.6	23.3
	12 h	19.7	22.9	28.2	27.3	21.7	26.1	26.1	28.5	24.6	25.2	26.3	29.9	31.6	35.5	31.4	33.2
	Annexin V+ %
		MFL3 concentation
Figure 4E	primary treatment	No Ab				0.5 mg/ml				5 mg/ml
	no treatment	15.3	13.7	20.5	20.9	17.3	13.3	19	23.6	20	13.5	21.6	21.1
	145-2C11	14.9	20.1	19.7	22.3	17.5	21.3	17.5	24.7	19.4	23.3	20.5	21.9
	h145chIgGAA	15.6	19.3	18.1	22.5	16.1	21.6	19.8	22.8	17.4	20.1	20.4	24.2
	h145CSA	32.8	39.7	39.7	46.7	26.3	26.8	23.9	25.7	20.2	25	21.9	23.8
	Annexin V+ %
		MFL4 concentation
Figure 4F	primary treatment	No Ab			1 mg/ml			10 mg/ml
	no treatment	14.2	18.7	16.4	18.6	22.4	17	18.1	20.8	17.7
	145-2C11	15.5	17.6	17.6	17.8	19.2	18	16.8	19.5	18.8
	h145chIgGAA	15	20.2	17.9	20	20.1	18	18.6	19.6	18.3
	h145CSA	54	46.3	47.4	19.3	20.1	19.5	14.5	18.9	13.9

## Sheet: Figure 5
Figure 5A
		Ctrl.						h145F(ab')2				h145chIgGAA				h145CSA
	Conventional CD4	1.79389	1.83258	2.02582	2.04134	1.52292	2.19969	0.52685	1.03121	0.56467	0.70402	1.02724	1.25365	1.35935	1.40149	1.48869	1.70668	1.38537	1.5165
	CD8	1.262	1.549	1.356	1.345	1.085	1.978	0.375	1.196	0.708	1.15	0.718	0.991	1.286	1.091	0.941	1.205	1.191	1.247
	CD4+FoxP3+	1.211	1.342	1.318	1.266	0.708	1.031	0.715	1.079	0.733	0.798	0.676	1.235	1.165	1.251	1.231	1.532	0.763	0.65
Figure 5B
		Days after treatment	h145F(ab')2						h145chIgGAA						h145CSA
	Conventional CD4	0	88.16	96.2	115.65	84.83	115.54	97.96	88.16	96.2	115.65	84.83	115.54	97.96	88.16	96.2	115.65	84.83	115.54	97.96
		1	15.02	26.07	17.26	27.8			29.6	28.72	46.65	69.15			63.86	48.68	93.66	83
		3	53.53	20.56	52.81	36.2			37.54	45.79	72.44				35.29	59.23	50.59	34.31
		5	35.33	46.61	30.32				13.85	34.31	38.04				60.63	47.06	54.85	42.06
		8	57.07	33.59	46.84	42.31			24.32	28.84	65.55	42.15			73.92	78.6	50.35	79.08
		Days after treatment	h145F(ab')2						h145chIgGAA						h145CSA
	CD8	0	115.83	112.15	91.86	87.74	103.37	108.89	115.83	112.15	91.86	87.74	103.37	108.89	115.83	112.15	91.86	87.74	103.37	108.89
		1	46.48	46.45	51.16	81.21			34.97	53.33	23.74	50.54			69.92	59.91	80.17	77.41
		3	42.67	16.97	40.27	25.04			34.17	52.7	72.1				49.34	75.98	66	43.96
		5	18.98	78.17	34.64	42.2			36.72	39.73	22.56				61.48	53.28	39.54	47.56
		8	54.08	33.26	37.89	27.91			25.16	27.93	69.71	43.01			50.17	50.37	50.58	63.06
		Days after treatment	h145F(ab')2						h145chIgGAA						h145CSA
	CD4+FoxP3+	0	106.68	102.91	90.7	102.76	97.58		106.68	102.91	90.7	102.76	97.58		106.68	102.91	90.7	102.76	97.58
		1	13.68	26.17	16.85	27.88	58.41	51.99	30.06	24.48	24.66	45.35	95.5	86.08	41.99	46.51	74.19	27.96	76.41	84.28
		3	19.2	10.39	17.43	17.1			41.94	15.77	14.81	32.38			37.38	26.41	12.72	7.45
		5	25.68	14.92	26.23				26.19	47.27	27.36	19.99			60.56	28.42	38.22	19.63
		8	20.62	20.21	11.09	25.1			10.47	13.77	20.27	17.26			41.38	57.52	44.79	71.6

## Sheet: Figure 6
	Figure 6A		Ctrl.						h145chIgG				h145chIgGAA				h145F(ab')2				h145CSA
		CD69+ in CD4+	20.4	15.6	21.2	24.6	25.3	19.5	87.6	80.7	89.5	90.4	41.5	53	60.7	54.4	83.6	84.1	86.9	86.6	46.4	47.5	50.7	54.3
		CD25+ in CD4+	5.35	6.25	6.51	6.01	6.89	6.36	21.1	17.1	20	20.9	12.4	9.99	12.9	11	8.68	9.56	8.33	8.64	9.21	7.75	8.57	9.71
	Figure 6B
		Hours after injection	h145chIgG								h145chIgGAA								h145F(ab')2								h145CSA
	TNF	0	7.15	7.15	7.15	7.15	1.2	16.89	10.95	22.92	7.15	7.15	7.15	7.15	1.2	16.89	10.95	22.92	7.15	7.15	7.15	7.15	1.2	16.89	10.95	22.92	7.15	7.15	7.15	7.15	1.2	16.89	10.95	22.92
		0.5	570.26	528.51	482.3	579.08					11.76	36.94	23.93	26.49					113.56	182.37	169.17	132.64					73.58	63.22	98.79	83.8
		2	1812.71	1452.68	1463.56	1265.19					291.28	220.37	236.76						829.56	616.65	682.94	869.5					548.87	616.6	683.92	705.79
		4	723.12	493.6	699.88	635.13					144.8	138.27	247.63						49.34	696.12	511.22	22.92					308.69	165.86	354.61
		6	380.57	379.06	371.45	300.27					115.72	124.9	111.05	127.14					447.61	277.11	375.27	762.95					96.65	189.96	146.95	207.3
		24	235.09	209.21	167.93	216.72					28.93	31.91	22.92	22.92					94.17	103.93	84.19	99.07					60.48	65.9	46.5	28.93
		Hours after injection	h145chIgG								h145chIgGAA								h145F(ab')2								h145CSA
	IFNg	0	4.19	0.75	0.75	0.75	1.48	0.69	0.69	1.17	4.19	0.75	0.75	0.75	1.48	0.69	0.69	1.17	4.19	0.75	0.75	0.75	1.48	0.69	0.69	1.17	4.19	0.75	0.75	0.75	1.48	0.69	0.69	1.17
		0.5	33.96	21.99	17.64	25.81					1.31	1.65	2.05	3.29					2.87	7.08	5.12	4.66					1.65	3.74	0.96	4.66
		2	2334.07	1593.04	1630.28	1716.5					33.42	19.27	12.28						211.72	206.85	112.8	209.77					154.28	127.4	194.63
		4	2032.49	1179.01	4056.76	4308.77					31.51	45.62	188.77						2.12	2128.15	939.01	5.79					369.34	407.87	398.91
		6	2643.83	2095.11	1650.19	1849.15					40.3	35.12	39.9						1091.81	1019.46	1344.04						83.61	116.96	80.09	155.76
		24	645.71	426.02	749.17	530.39					6.78	25.02	6.97	4.83					54.37	162.81	82.69	129.5					52.43	43.06	47.77	16.8
		Hours after injection	h145chIgG								h145chIgGAA								h145F(ab')2								h145CSA
	IL-2	0	0.00072	0.0007	0.0007	0.0007	0.0012	0.00277	0.00123	0.00123	0.00072	0.0007	0.0007	0.0007	0.0012	0.00277	0.00123	0.00123	0.00072	0.0007	0.0007	0.0007	0.0012	0.00277	0.00123	0.00123	0.00072	0.0007	0.0007	0.0007	0.0012	0.00277	0.00123	0.00123
		0.5	0.01223	0.03287	0.00742	0.01391					0.00072	0.00188	0.00072	0.00072					0.0007	0.00072	0.00188	0.0007					0.00304	0.00304	0.00304	0.00072
		2	63.9225	56.3506	51.6565	48.9405					1.37732	0.00072	1.06933	1.08234					8.30917	7.16273	6.60508	10.1014					5.41857	6.26987	7.051	6.41186
		4	6.38759	4.04425	6.33286	5.04214					0.00226	0.127995	0.22466	0.272155					0.0007	3.38498	2.94137	0.00277					1.50699	0.763465	0.00277	1.84743
		6	1.04779	0.97789	0.79243	0.570515					0.08097	0.087425	0.09222	0.12951					3.36447	1.22411	3.14514	4.9378					0.12951	0.753	0.301255	0.539525
		24	0.03232	0.013495	0.03232	0.02197					0.00277	0.00277	0.00277	0.00123					0.01022	0.013495	0.00555	0.01022					0.01183	0.00555	0.00555	0.00123
		Hours after injection	h145chIgG								h145chIgGAA								h145F(ab')2								h145CSA
	IL-6	0	0.00114	0.00114	0.0023	0.00114	0.00138	0.00241	0.00241	0.00038	0.00114	0.00114	0.0023	0.00114	0.00138	0.00241	0.00241	0.00038	0.00114	0.00114	0.0023	0.00114	0.00138	0.00241	0.00241	0.00038	0.00114	0.00114	0.0023	0.00114	0.00138	0.00241	0.00241	0.00038
		0.5	0.02908	0.01659	0.02336	0.022225					0.00796	0.00594	0.00404	0.02109					0.016035	0.00594	0.00796	0.0023					0.00594	0.00695	0.00594	0.00796
		2	26.0704	27.0028	23.1345	30.5744					0.16505	0.115425	0.10761	0.190095					1.39509	1.18518	0.655305	1.55746					1.22318	0.937305	1.12475	1.21382
		4	49.3399	27.8204	38.9195	36.7536					0.042785	0.556695	0.833105	1.46342					0.018785	5.99946	5.95843	0.065585					2.16581	1.9805	0.011935	4.1205
		6	0.988145	2.76924	2.61992	2.10068					0.19505	0.11426	0.2951	0.137835					0.37185	0.243385	0.526085	2.50694					0.02839	0.086025	0.04901	0.062125
		24	1.81723	0.883015	0.825025	1.90905					0.003215	0.00923	0.00571	0.00241					0.039225	0.06903	0.05253	0.06125					0.011035	0.04369	0.01284	0.004865
	Figure 6C	Relative body weight
		Day after injection	h145chIgG				h145F(ab')2				h145chIgGAA				h145CSA
		0	101.6	103.5	96.2	98.7	101.3	97.3	104.1	97.4	101.5	97.4	97.9	103.1	97.5	97.8	100.2	104.5
		1	92.3	87.9	85.3	88	101.4	93.4	99.5	92	99.9	95.6	95.1	103.3	94.6	92.6	98.3	102
		4	84.7	77.4	81.6	92.7	108.1	98.7	104.1	100.4	104.3	100.4	100.8	105.3	102.2	99.8	100	104.1
		8	116	105.2	108.2	112.3	109.9	104.1	115.2	110.7	108.6	105.4	109.2	109	107.6	106	105.3	108.6
		16	106.2	110.5	96.6	109.1	105.9	98.7	108.6	104.2	109.7	106.8	99.1	107.6	104	102.2	102.2	105

## Sheet: Figure 7
																	% mice in remission on day 38
Figure 7A	Treatment	Days after treatment	Individual blood glucose													Figure 7B	Treatment
			Ｎo.1	Ｎo.2	Ｎo.3	Ｎo.4	Ｎo.5	Ｎo.6	Ｎo.7	Ｎo.8	Ｎo.9	Ｎo.10	Ｎo.11	Ｎo.12			PBS	h145chIgGAA	h145CSA
	PBS	0	503	335	394	260	600	385	462	438	438	407	447	251			0	0	33.3
		3	561	173	254	332	600	600	445	494	600	529	553	248
		7	495	489	373	347	600	600	600	440	497	595	77	212
		10	600	283	508	312	600	600	600	456	600	550	600	428
		14	600	362	428	410	600	600	600	600	600	600	571	361
		17	600	500	422	486	600	600	600	569	600	585	600	370
		21		600	572	599	600		440	570	458	595	600	410
		24		492	600	453				518		525	600	266
		28		600	387	501				492			548	334
		31		600	600	600								255
		35		599	600	600								244
		38		480	600	600								212
		42		577	600	600								184
		45		507	600	600								194
		49		600	600	561								210
		52		600	600	600								205
		56			600									198
		59												205
		63												160
		66												320
		70												374
		73												274
		77												286
		80												471
		84												432
	Treatment	Days after treatment	Individual blood glucose
			Ｎo.1	Ｎo.2	Ｎo.3	Ｎo.4	Ｎo.5	Ｎo.6	Ｎo.7	Ｎo.8	Ｎo.9	Ｎo.10	Ｎo.11	Ｎo.12
	h145chIgGAA	0	397	600	276	272	425	452	364	428	389	252	418	570
		3	404	417	348	567	286	377	262	423	417	198	600	381
		7	348	375	346	600	179	392	180	464	484	257	600	582
		10	330	415	245	600	146	537	168	600	496	277	600	600
		14	266	478	264	600	132	515	154	600	596	204	470
		17	329	531	272	600	236	516	223	557	598	266	600
		21	367	600	256	575	266	570	231	519	576	253	442
		24	318	600	201	600	163	600	261	385	600	135	600
		28	387	600	224	600	236	600	212		481	211	600
		31	293	488	164		340	587	136		600	220	423
		35	380	600	365		396	600	291		600	600
		38	446	600	421		392	600	261		565	258
		42	365	600	309		600	476	217		600	216
		45	340	600	308		600	451	105		600	210
		49	341	593	279		600	554	297		600	210
		52	348	600	395		600	573	224		600	161
		56	375	600	422		600		440			181
		59	227	600	372				230			250
		63	299	600	446				212			103
		66	260		508				233			138
		70	235		431				127			162
		73	298		423				226			202
		77	271		600				278			226
		80	196		600				188			214
		84	247		597				243			186
	Treatment	Days after treatment	Individual blood glucose
			Ｎo.1	Ｎo.2	Ｎo.3	Ｎo.4	Ｎo.5	Ｎo.6	Ｎo.7	Ｎo.8	Ｎo.9	Ｎo.10	Ｎo.11	Ｎo.12
	h145CSA	0	447	344	364	422	259	469	414	493	508	408	591	558
		3	372	280	473	361	182	300	376	579	556	312	600	600
		7	496	287	444	273	217	343	208	600	600	439	600	526
		10	544	368	450	240	166	271	263	594	600	482	541	547
		14	536	473	439	239	191	591	190	600	600	540		523
		17	600	453	549	225	171	157	162	579	588	442		597
		21	571	359	600	303	160	182	139	600	600	600		600
		24	600	493	491	249	144	188	172	600	378	594		600
		28	600	587	600	178	112	122	167	600	431	600		600
		31	600	600	493	222	150	164	238	600		447
		35	494	551	303	149	156	192	331
		38	465	573	570	214	169	213	166
		42	600	600	494	216	117	136	176
		45	600	579	600	173	139	183	175
		49	314	600	509	180	160	143	195
		52		600	600	195	126	134	183
		56		600	600	117	171	183	173
		59		600		154	137	106	202
		63				174	204	184	175
		66				119	210	151	200
		70				180	140	214	215
		73				142	187	145	180
		77				170	205	146	196
		80				207	174	172	183
		84				105	238	165	160

## Sheet: Figure 8
			Treatment
			h145chIgGAA									h145CSA
Figure 8B	IFNg+ in CD4+ %	pancreatic LN	5.28	2.16	3.55	4.23	3.85	4.6	5.46	6.41	7.69	2.47	2.54	2.45	2.83	2.14	2.39	2.84	4.03	4.44
		MLN	4.18	1.83	1.95	5.95	1.61	1.73	4.45	2.39	2.87	0.721	0.662	1.25	0.952	1.91	1.23	1.1	2.59	1.17
			h145chIgGAA									h145CSA
Figure 8C	IFNg+ in CD8+ %	pancreatic LN	24.8	12.9	14	17.9	22.3	18.3	23.5	10.4	18.1	9.62	12.6	6.89	20	21.8	25.5	22.2	25.6	26
		MLN	25.6	14.9	15.9	21.4	24.3	16.7	23.3	16.3	22.4	9.84	12.6	17.7	19.6	22.8	25.7	30.9	28.8	22
			h145chIgGAA									h145CSA
Figure 8D	FoxP3+ in CD4+ %	pancreatic LN	15.5	16.8	18.2	21.9	18	10.2	21	17.8	20	10.1	14.4	13.2	20.7	18.3	12.5	17.8	19.3	20.7
		MLN	11.2	9.03	10.4	13.8	12.7	4.04	18.1	15.7	15.5	8.54	7.62	9.81	11.9	15.3	8.88	13.1	13.6	11.3
			h145chIgGAA									h145CSA
Figure 8E	Treg/CD4+IFN-g+ ratio	pancreatic LN	2.94	7.78	5.13	5.18	4.68	2.22	3.85	2.78	2.6	4.09	5.67	5.39	7.31	8.55	5.23	6.27	4.79	4.66
		MLN	2.68	4.93	5.33	2.32	7.89	2.34	4.07	6.57	5.4	11.84	11.5106	7.848	12.5	8.01047	7.21951	11.9091	5.25097	9.65812
			h145chIgGAA									h145CSA
Figure 8F	Treg/CD8+IFN-g+ ratio	pancreatic LN	1.51705	3.5	2.93222	5.29141	1.82676	1.78065	2.27541	8.26955	3.17409	3.28407	3.4024	5.68274	5.02416	2.78641	1.42231	2.08681	3.39392	2.12754
		MLN	1.12404	1.307	1.4191	2.46936	1.38464	0.796307	1.5666	3.1189	1.90686	2.60964	1.71993	1.28514	3.04808	2.08075	1.37875	1.30119	2.50269	1.92284

[truncated: 7 more sheets: Supplementary Figure 1, Supplementary Figure 2, Supplementary Figure 4, Supplementary figure 5, Supplementart figure 7, Supplementary figure 8, Supplementary figure 9]
